# Supplementary material for: Heterologous Expression, Purification and Characterization of an Alkalic Thermophilic β-Mannanase CcMan5C from Coprinopsis cinerea
Source: J Fungi (Basel). 2023 Mar 20;9(3):378. doi: 10.3390/jof9030378 (PMC10056200; doi:10.3390/jof9030378)
Supplement: Supplementary file 1 [file jof-09-00378-s001.zip]

Archive with 1 entries (1 files):
- jof-2214560-supplementary.pdf
